# Supplementary material for: “It’s Not Only Attention We Need”: Systematic Review of Large Language Models in Mental Health Care
Source: JMIR Ment Health. 2025 Nov 4;12:e78410. doi: 10.2196/78410 (PMC12627976; doi:10.2196/78410)
Supplement: Multimedia Appendix 2 [file mental_v12i1e78410_app2.xlsx]

## Sheet: Sheet1
	Multimedia Appendix 2: Analyzed Papers
					L1: Situation		L2: Interface				L3: LLM
	Title of paper	Type of study	Abstract	Year	Primary mental health-related task	Focus user	Platform	Role	Interaction modality	Avatar	Used LLM	LLM task	Model provenance	LLM customizing
	A Conversational Application for Insomnia Treatment: Leveraging the ChatGLM-LoRA Model for Cognitive Behavioral Therapy	Impact study	The aim of this study was to develop a mobile application for psychotherapy with insomnia patients using the ChatGLM-LoRA model, fine-tuned by Low-Rank Adaptation, and validated in a clinical trial. The dataset used to train the model was a collection of 764 dialogues related to sleep disorders. The corpus was randomly divided into three subsets: training, validation, and test sets. The hyperpara…	2024	counseling	general population	WebApp	therapist	chat	no avatar	transformer architecture (model not disclosed)	generation	open-source	finetuning
	A Novel Cognitive Behavioral Therapy–Based Generative AI Tool (Socrates 2.0) to Facilitate Socratic Dialogue	feasibility study	Background: Digital mental health tools, designed to augment traditional mental health treatments, are becoming increasingly important due to a wide range of barriers to accessing mental health care, including a growing shortage of clinicians. Most existing tools use rule-based algorithms, often leading to interactions that feel unnatural compared with human therapists. Large language models (LLM…	2024	exercising	general population	social media	therapist	chat	no avatar	GPT-4o	generation	closed-source	prompting
	A Virtual Coach (Motibot) for Supporting Healthy Coping Strategies Among Adults With Diabetes: Proof-of-Concept Study	Impact study	Background: Motivation is a core component of diabetes self-management because it allows adults with diabetes mellitus (DM) to adhere to clinical recommendations. In this context, virtual coaches (VCs) have assumed a central role in supporting and treating common barriers related to adherence. However, most of them are mainly focused on medical and physical purposes, such as the monitoring of blo…	2022	counseling, informing	diabetes patients	social media	therapist	text	no avatar	multi-task transformer (model not disclosed)	classification	open-source	finetuning
	AI Hesitancy and Acceptability—Perceptions of AI Chatbots for Chronic Health Management and Long COVID Support: Survey Study	online survey	Background: Artificial intelligence (AI) chatbots have the potential to assist individuals with chronic health conditions by providing tailored information, monitoring symptoms, and offering mental health support. Despite their potential benefits, research on public attitudes toward health care chatbots is still limited. To effectively support individuals with long-term health conditions like lon…	2024	not applicable	diabetes patients and people with other chronic diseases	not applicable	not applicable	not applicable	not applicable	not applicable	not applicable	not applicable	not applicable
	AI-Enhanced Virtual Reality Self-Talk for Psychological Counseling: Formative Qualitative Study	design study	Background: Access to mental health services continues to pose a global challenge, with current services often unable to meet the growing demand. This has sparked interest in conversational artificial intelligence (AI) agents as potential solutions. Despite this, the development of a reliable virtual therapist remains challenging, and the feasibility of AI fulfilling this sensitive role is still …	2025	exercising	patients	other (API usage)	patient, therapist	voice, image/ video	human-like	GPT-3.5	generation	closed-source	prompting
	An Ethical Perspective on the Democratization of Mental Health With Generative AI	review	Knowledge has become more open and accessible to a large audience with the “democratization of information” facilitated by technology. This paper provides a sociohistorical perspective for the theme issue “Responsible Design, Integration, and Use of Generative AI in Mental Health.” It evaluates ethical considerations in using generative artificial intelligence (GenAI) for the democratization of m…	2024	not applicable	not applicable	not applicable	not applicable	not applicable	not applicable	not applicable	not applicable	not applicable	not applicable
	Assessing the Alignment of Large Language Models With Human Values for Mental Health Integration: Cross-Sectional Study Using Schwartz’s Theory of Basic Values	feasibility study	Background: Large language models (LLMs) hold potential for mental health applications. However, their opaque alignment processes may embed biases that shape problematic perspectives. Evaluating the values embedded within LLMs that guide their decision-making have ethical importance. Schwartz’s theory of basic values (STBV) provides a framework for quantifying cultural value orientations and has …	2024	not applicable	unknown	WebApp	not applicable	text	no avatar	Bard, Claude 2, GPT-3.5, GPT-4	generation	closed-source	prompting
	Automated Behavioral Coding to Enhance the Effectiveness of Motivational Interviewing in a Chat-Based Suicide Prevention Helpline: Secondary Analysis of a Clinical Trial	feasibility study	Background: With the rise of computer science and artificial intelligence, analyzing large data sets promises enormous potential in gaining insights for developing and improving evidence-based health interventions. One such intervention is the counseling strategy motivational interviewing (MI), which has been found effective in improving a wide range of health-related behaviors. Despite the simpl…	2024	training	not user tests	other (model only)	tool	text	no avatar	BERT	classification	open-source	finetuning
	Can Large Language Models Replace Therapists? Evaluating Performance at Simple Cognitive Behavioral Therapy Tasks	feasibility study	The advent of large language models (LLMs) such as ChatGPT has potential implications for psychological therapies such as cognitive behavioral therapy (CBT). We systematically investigated whether LLMs could recognize an unhelpful thought, examine its validity, and reframe it to a more helpful one. LLMs currently have the potential to offer reasonable suggestions for the identification and refram…	2024	exercising	not user tests	WebApp	therapist	text	no avatar	ChatGPT-4, Google Bard	generation	closed-source	prompting
	Can we use ChatGPT for Mental Health and Substance Use Education? Examining Its Quality and Potential Harms	feasibility study	Background: The use of generative artificial intelligence, more specifically large language models (LLMs), is proliferating, and as such, it is vital to consider both the value and potential harms of its use in medical education. Their efficiency in a variety of writing styles makes LLMs, such as ChatGPT, attractive for tailoring educational materials. However, this technology can feature biases …	2023	training	unknown	WebApp	not applicable	text	no avatar	ChatGPT	generation	closed-source	prompting
	Capacity of Generative AI to Interpret Human Emotions From Visual and Textual Data: Pilot Evaluation Study	feasibility study	Background: Mentalization, which is integral to human cognitive processes, pertains to the interpretation of one’s own and others’ mental states, including emotions, beliefs, and intentions. With the advent of artificial intelligence (AI) and the prominence of large language models in mental health applications, questions persist about their aptitude in emotional comprehension. The prior iteratio…	2024	assessing	not user tests	WebApp	tool	text	no avatar	ChatGPT-4, Google Bard	classification, generation	closed-source	prompting
	Caring for a companion as a form of self-care. Exploring the design space for irritating companion technologies for mental health	design study	This paper presents an approach to designing companion tech- nologies for mental health based on a case study on social anxiety disorder (SAD). We highlight the potential of an irritating dimen- sion of user experience and propose including irritating qualities in companions as a strategy to disrupt patterns of behavior and thought, support perspective change, and expand an individual’s comfort z…	2024	counseling, informing	not user tests	WebApp	companion	text	artificial	GPT-3.5	generation	closed-source	prompting
	Chat-GPT: Opportunities and Challenges in Child Mental Healthcare	opinion paper	Mental health in children and young people is a global public health concern. With the increasing prevalence of mental illnesses and a significant treatment gap, Mental Health in children and adolescents is now a global public health concern. The development and extensive research in the field of Artificial Intelligence(AI) for healthcare has been quite promising. The emergence of AI based altern…	2023	not applicable	children	not applicable	not applicable	not applicable	not applicable	not applicable	not applicable	not applicable	not applicable
	Chatbot-delivered mental health support: Attitudes and utilization in a sample of U.S. college students	online survey	Objective: Chatbots’ rapid advancements raise the possibility that they can be used to deliver mental health support. However, public utilization of and opinions toward chatbots for mental health support are poorly understood. Methods: Survey study of 428 U.S. university students who participated in early 2024, just over one year after the release of ChatGPT. Descriptive analyses examined utiliza…	2025	not applicable	college students	not applicable	not applicable	not applicable	not applicable	not applicable	not applicable	not applicable	not applicable
	ChatGPT outperforms humans in emotional awareness evaluations	feasibility study	The artificial intelligence chatbot, ChatGPT, has gained widespread attention for its ability to perform natural language processing tasks and has the fastest-growing user base in history. Although ChatGPT has successfully generated theoretical information in multiple fields, its ability to identify and describe emotions is still unknown. Emotional awareness (EA), the ability to conceptualize one…	2023	assessing	not user tests	WebApp	not applicable	text	no avatar	ChatGPT-3.x	generation	closed-source	prompting
	ChatGPT and mental healthcare: balancing benefits with risks of harms	opinion paper	Against the global need for increased access to mental services, health organisations are looking to technological advances to improve the delivery of care and lower costs. Since November 2022, with the public launch of OpenAI’s ChatGPT, the field of generative artificial intelligence (AI) has received expanding attention. Although generative AI itself is not new, technical advances and the incre…	2023	not applicable	not applicable	not applicable	not applicable	not applicable	not applicable	not applicable	not applicable	not applicable	not applicable
	Classifying Unstructured Text in Electronic Health Records for Mental Health Prediction Models: Large Language Model Evaluation Study	feasibility study	Background: Prediction models have demonstrated a range of applications across medicine, including using electronic health record (EHR) data to identify hospital readmission and mortality risk. Large language models (LLMs) can transform unstructured EHR text into structured features, which can then be integrated into statistical prediction models, ensuring that the results are both clinically mea…	2025	assessing	not applicable	other (API usage)	tool	not applicable	no avatar	GPT-4	classification	closed-source	prompting
	Classifying Anxiety and Depression through LLMs Virtual Interactions: A Case Study with ChatGPT	feasibility study	Mental health has long been studied, and many AI-based approaches have been proposed for diagnosis and adjunctive therapy. The emergence of Pre-trained Large Lan- guage Models (LLMs) has had a profound impact on various fields, but the potential of using ChatGPT for cognitive behavior therapy is largely unexplored. Therefore, there is an urgent need to build and design a virtual interactive frame…	2023	assessing	not user tests	WebApp	therapist	text, voice	no avatar	ChatGPT	classification, generation	closed-source	prompting
	Comparing the Perspectives of Generative AI, Mental Health Experts, and the General Public on Schizophrenia Recovery: Case Vignette Study	feasibility study	Background: The current paradigm in mental health care focuses on clinical recovery and symptom remission. This model’s efficacy is influenced by therapist trust in patient recovery potential and the depth of the therapeutic relationship. Schizophre- nia is a chronic illness with severe symptoms where the possibility of recovery is a matter of debate. As artificial intelligence (AI) becomes integ…	2024	informing	unknown	WebApp	tool	text	no avatar	ChatGPT-3.5, ChatGPT-4, Google Bard, Claude	generation	closed-source	prompting
	Competency of Large Language Models in Evaluating Appropriate Responses to Suicidal Ideation: Comparative Study	feasibility study	Background: With suicide rates in the United States at an all-time high, individuals experiencing suicidal ideation are increasingly turning to large language models (LLMs) for guidance and support. Objective: The objective of this study was to assess the competency of 3 widely used LLMs to distinguish appropriate versus inappropriate responses when engaging individuals who exhibit suicidal ideat…	2025	counseling	unknown	WebApp	not applicable	text	no avatar	ChatGPT-4o, Claude 3.5 Sonnet, Gemini 1.5 Pro	generation	closed-source	prompting
	Developing a natural language-based AI-chatbot for social work training: an illustrative case study	feasibility study	A chatbot is a computer program designed to simulate conversation with human users. In social services, many chatbots are retrieval based: they analyse users’ intents and retrieve preset answers based on decision tree logic. A major limitation of these earlier chatbots was that their conversations were rigid, unnatural, and sounded like a multiple-choice questionnaire. Recent achievements in larg…	2023	training	social service worker	social media	patient	text	human-like	Yuan 1.0	generation	closed-source	finetuning
	Dialogue System for Early Mental Illness Detection: Toward a Digital Twin Solution	feasibility study	Mental health disorder rates have increased in recent years. In this research, we aim to address the barriers of stigma, accessibility, and affordability in mental healthcare by designing and developing a dialogue system that analyses the mental status of individuals. Additionally, it gives them personalized feedback based on the severity of the mental health problem. We propose a framework based…	2024	informing	users with depression and other mental health issues	WebApp	tool	text	no avatar	BERT	classification	open-source	finetuning
	Domain-Specific Improvement on Psychotherapy Chatbot Using Assistant	feasibility study	Large language models (LLMs) have demonstrated impres- sive generalization capabilities on specific tasks with human- written instruction data. However, the limited quantity, diver- sity, and professional expertise of such instruction data raise concerns about the performance of LLMs in psychotherapy tasks when provided with domain-specific instructions. To address this, we firstly propose Domain…	2024	not applicable	not user tests	other	not applicable	text	no avatar	ChatGLM2, Llama2-7B	classification, generation	open-weight	finetuning
	Emotion-Aware Chatbot with Cultural Adaptation for Mitigating Work-Related Stress	feasibility study	The accessibility to affordable and yet effective mental health sup- port is limited due to various barriers. Given the proliferation of technology, chatbots for mental health support has been widely used. Being mindful of the users’ cultural background and the abil- ity to respond with empathy are perceived as important factors that contribute to the usability and effective communication with ch…	2023	assessing	not user tests	social media	tool	text	no avatar	BERT, IBM Watson	classification	open-source	finetuning
	Empathy Toward Artificial Intelligence Versus Human Experiences and the Role of Transparency in Mental Health and Social Support Chatbot Design: Comparative Study	design study	Background: Empathy is a driving force in our connection to others, our mental well-being, and resilience to challenges. With the rise of generative artificial intelligence (AI) systems, mental health chatbots, and AI social support companions, it is important to understand how empathy unfolds toward stories from human versus AI narrators and how transparency plays a role in user emotions. Object…	2024	not applicable	unknown	WebApp	not applicable	text	no avatar	ChatGPT-3.5	generation	closed-source	prompting
	Evaluating the Experience of LGBTQ+ People Using Large Language Model Based Chatbots for Mental Health Support	online survey	LGBTQ+ individuals are increasingly turning to chatbots powered by large language models (LLMs) to meet their mental health needs. However, little research has explored whether these chatbots can adequately and safely provide tailored support for this demographic. We interviewed 18 LGBTQ+ and 13 non-LGBTQ+ participants about their experiences with LLM-based chatbots for mental health needs. LGBTQ…	2024	not applicable	members of the LGBTQ+ community	not applicable	not applicable	not applicable	not applicable	not applicable	not applicable	not applicable	not applicable
	Exploring Biases of Large Language Models in the Field of Mental Health: Comparative Questionnaire Study of the Effect of Gender and Sexual Orientation in Anorexia Nervosa and Bulimia Nervosa Case Vignettes	feasibility study	Background: Large language models (LLMs) are increasingly used in mental health, showing promise in assessing disorders. However, concerns exist regarding their accuracy, reliability, and fairness. Societal biases and underrepresentation of certain populations may impact LLMs. Because LLMs are already used for clinical practice, including decision support, it is important to investigate potential…	2025	assessing	not applicable	WebApp, other	not applicable	not applicable	no avatar	GPT-4, MentalLLama	classification	closed-source, open-weight	prompting
	Exploring the Efficacy of Large Language Models in Summarizing Mental Health Counseling Sessions: Benchmark Study	feasibility study	Background: Comprehensivesessionsummariesenableeffectivecontinuityinmentalhealthcounseling,facilitatinginformed therapy planning. However, manual summarization presents a significant challenge, diverting experts’ attention from the core counseling process. Leveraging advances in automatic summarization to streamline the summarization process addresses this issue because this enables mental health…	2024	not applicable	therapists	other	tool	text	no avatar	BART, T5, GPT-2, GPT-Neo, GPT-J, FLAN-T5, Mistral, MentalBART, MentalLlama, Llama-2, Phi-2	generation	open-source, open-weight	finetuning
	Exploring the Capabilities of a Language Model-Only Approach for Depression Detection in Text Data	feasibility study	Depression is a prevalent and debilitating mental health condition that requires accurate and efficient detection for timely and effective treatment. In this study, we utilized the E-DAIC (Extended Distress Analysis Interview Corpus- Wizard-of-Oz) dataset, an extended version of the DAIC-WOZ dataset, which consists of semi-clinical interviews conducted by an animated virtual interviewer called El…	2023	assessing	not user tests	not applicable	tool	text	no avatar	GPT-3.5, DepRoBERTa	classification	closed-source, open-source	finetuning
	Exploring the Efficacy of Robotic Assistants with ChatGPT and Claude in Enhancing ADHD Therapy: Innovating Treatment Paradigms	feasibility study	Attention Deficit Hyperactivity Disorder (ADHD) is a neurodevelopmental condition characterized by inatten- tion, hyperactivity, and impulsivity, which can significantly impact an individual’s daily functioning and quality of life. Occupational therapy plays a crucial role in managing ADHD by fostering the development of skills needed for daily living and enhancing an individual’s ability to part…	2024	exercising	children with ADHD	smartphone/ tablet app	therapist	voice	human-like	GPT-4 Turbo, Claude-3 Opus	generation	closed-source	prompting
	Facilitating Self-Guided Mental Health Interventions Through Human-Language Model Interaction: A Case Study of Cognitive Restructuring	Impact study	Self-guided mental health interventions, such as “do-it-yourself” tools to learn and practice coping strategies, show great promise to improve access to mental health care. However, these interventions are often cognitively demanding and emotionally triggering, creating accessibility barriers that limit their wide-scale implementation and adoption. In this paper, we study how human-language model…	2024	exercising	general population	WebApp	therapist	text	no avatar	GPT-3	classification, generation	closed-source	finetuning
	Generative AI in Psychological Therapy: Perspectives on Computational Linguistics and Large Language Models in Written Behaviour Monitoring	design study	Technological intervention to support care areas that some people may not have access to is of paramount importance to promote sus- tainable development of good health and wellbeing. This study aims to explore the linguistic similarities and differences between human professionals and Generative Artificial Intelligence (AI) conversa- tional agents in therapeutic dialogues. Initially, the MISTRAL-…	2024	not applicable	not user tests	other	not applicable	text	no avatar	Mistral-7B	generation	open-source	prompting
	Human-AI Collaboration Enables More Empathic Conversations in Text-based Peer-to-Peer Mental Health Support	feasibility	Advances in artificial intelligence (AI) are enabling systems that augment and collaborate with humans to perform simple, mechanistic tasks like scheduling meetings and grammar-checking text. However, such Human-AI collaboration poses challenges for more complex, creative tasks, such as carrying out empathic conversations, due to difficulties of AI systems in understanding complex human emotions …	2023	informing	peer supporter	smartphone/ tablet app	tool	text	no avatar	GPT-2	generation	open-source	finetuning
	Large Language Models for Mental Health Applications: Systematic Review	review	Background: Large language models (LLMs) are advanced artificial neural networks trained on extensive datasets to accurately understand and generate natural language. While they have received much attention and demonstrated potential in digital health, their application in mental health, particularly in clinical settings, has generated considerable debate. Objective: This systematic review aims t…	2024	not applicable	not applicable	not applicable	not applicable	not applicable	not applicable	not applicable	not applicable	not applicable	not applicable
	Large Language Models in Psychiatry: Current Applications, Limitations, and Future Scope	review	With the advancements in Artificial Intelligence (AI) technology, Large Language Models (LLMs) provide outstanding capabilities for natural language understanding and generation, enhancing various domains. In psychiatry, LLMs can empower healthcare by analyzing vast amounts of medical data to improve diagnostic accuracy, enhance therapeutic communication, and personalize patient care with their s…	2024	not applicable	not applicable	not applicable	not applicable	not applicable	not applicable	not applicable	not applicable	not applicable	not applicable
	Large Language Models Versus Expert Clinicians in Crisis Prediction Among Telemental Health Patients: Comparative Study	feasibility study	Background: Due to recent advances in artificial intelligence, large language models (LLMs) have emerged as a powerful tool for a variety of language-related tasks, including sentiment analysis, and summarization of provider-patient interactions. However, there is limited research on these models in the area of crisis prediction. Objective: This study aimed to evaluate the performance of LLMs, sp…	2024	assessing	therapists	other	tool	text	no avatar	GPT-4	classification	closed-source	prompting
	Leveraging LLMs to Predict Affective States via Smartphone Sensor Features	feasibility study	As mental health issues for young adults present a pressing pub- lic health concern, daily digital mood monitoring for early detec- tion has become an important prospect. An active research area, digital phenotyping, involves collecting and analysing data from personal digital devices such as smartphones (usage and sensors) and wearables to infer behaviours and mental health. Whilst this data is …	2024	assessing	not user tests	other	not applicable	text	no avatar	Gemini 1.5 Pro	classification, reasoning	closed-source	prompting
	Mental Healthcare Chatbot Based on Custom Diagnosis Documents Using a Quantized Large Language Model	feasibility study	This research presents a novel retrieval-based question-answering (QA) framework utilizing LangChain's (version 0.1.6) modular architecture and Chainlit's (version 0.7.700) conversational interface. Our system efficiently handles PDF and directory documents, generates sentence embeddings with HuggingFace's pre-trained model, stores vectors in FAISS for fast search, employs the powerful CTransform…	2024	not applicable	not user tests	WebApp	tool	text	no avatar	Llama-2-7B-Chat-GGUF	generation	open-source	prompting
	MentalBERT: Publicly Available Pretrained Language Models for Mental Healthcare	feasibility study	Mental health is a critical issue in modern society, and mental disorders could sometimes turn to suicidal ideation without adequate treatment. Early detection of mental disorders and suicidal ideation from social content provides a potential way for effective social intervention. Recent advances in pretrained contextualized language representations have promoted the development of several domain…	2022	assessing	not applicable	other	not applicable	text	no avatar	BERT, RoBERTa	classification	open-source	finetuning
	MentaLLaMA: Interpretable Mental Health Analysis on Social Media with Large Language Models	feasibility study	As an integral part of people’s daily lives, social media is becoming a rich source for automatic mental health analysis. As tradi- tional discriminative methods bear poor generalization ability and low interpretability, the recent large language models (LLMs) have been explored for interpretable mental health analysis on social media, which aims to provide detailed explanations along with predic…	2024	assessing	not applicable	other	not applicable	text	no avatar	MentaLLaMa	classification, generation	open-weight	finetuning
	MindfulDiary: Harnessing Large Language Model to Support Psychiatric Patients’ Journaling	Impact study	Large Language Models (LLMs) offer promising opportunities in mental health domains, although their inherent complexity and low controllability elicit concern regarding their applicability in clinical settings. We present MindfulDiary, an LLM-driven journaling app that helps psychiatric patients document daily experiences through conversation. Designed in collaboration with mental health professi…	2024	exercising	users with depression and other mental health issues	smartphone/ tablet app	tool	text	no avatar	GPT-4	classification, generation	closed-source	prompting
	Model development for bespoke large language models for digital triage assistance in mental health care	feasibility study	Contemporary large language models (LLMs) may have utility for processing unstructured, narrative free-text clinical data contained in electronic health records (EHRs) — a particularly important use-case for mental health where a majority of routinely-collected patient data lacks structured, machine-readable content. A significant problem for the United Kingdom’s National Health Service (NHS) are…	2024	triaging	general practitioners	other	tool	text	no avatar	RoBERTa-base, Langformer	classification	open-source	finetuning
	Muse Alpha: Primary Study of AI chatbot for Psychotherapy with Socratic Methods	feasibility study	Artificial Intelligence (AI) technology has revolution- ized how we interact with information and entertainment with ChatGPT, a language model developed by OpenAI, one of its prominent applications. Recently, chatGPT has used Socratic questioning for medical treatment purposes by avoiding the reinforcement of negative stereotypes from the users (potential patients). However, we introduced an AI c…	2023	exercising	general population	WebApp	counselor	text	no avatar	transformer architecture (model not disclosed)	generation	not applicable	not applicable
	Old dog, new tricks? Exploring the potential functionalities of ChatGPT in supporting educational methods in social psychiatry	feasibility study	Background: Artificial Intelligence is ever-expanding and large-language models are increasingly shaping teaching and learning experiences. ChatGPT is a prominent recent example of this technology and has generated much debate around the benefits and disadvantages of chatbots in educational domains. Aim: This study seeks to demonstrate the possible use-cases of ChatGPT in supporting educational m…	2023	training	students and instructors in social psychiatry education	WebApp	not applicable	text	no avatar	ChatGPT-3.5	generation	closed-source	prompting
	PsyChatbot: A Psychological Counseling Agent Towards Depressed Chinese Population Based on Cognitive Behavioural Therapy	feasibility study	Nowadays, depression has been widely concerned due to the growing depressed population. Depression is a global mental problem, the worst case of which can lead to suicide. However, factors such as high treatment costs and social stigma prevent people from obtaining efective treatments. Chatbot technology is one of the main attempts to solve the problem. But as far as we know, existing chatbot sys…	2024	counseling	not user tests	Other	counselor	text	no avatar	SentenceBERT	classification	open-source	finetuning
	Redefining Virtual Assistants in Health Care: The Future With Large Language Models	editorial	This editorial explores the evolving and transformative role of large language models (LLMs) in enhancing the capabilities of virtual assistants (VAs) in the health care domain, highlighting recent research on the performance of VAs and LLMs in health care information sharing. Focusing on recent research, this editorial unveils the marked improvement in the accuracy and clinical relevance of resp…	2024	counseling	not applicable	not applicable	not applicable	not applicable	not applicable	not applicable	not applicable	not applicable	not applicable
	Scaling Mental Health with Advanced Analytics Employing Responsible AI: Introducing Next Generation Emotionally Aware Smart AI Agents	review	Advanced Analytics Engineering Responsible Artificial intelligence (AAER- AI) can make significant positive contributions to the mental health care industry. More recently, AAER- AI has made leaps in the mental health field not only in identifying and rectifying mental health issues but by also helping policy makers with industry directions. This paper explores the uses and applications of AAER-A…	2023	not applicable	not applicable	not applicable	not applicable	not applicable	not applicable	not applicable	not applicable	not applicable	not applicable
	Suicide Risk Assessments Through the Eyes of ChatGPT-3.5 Versus ChatGPT-4: Vignette Study	feasibility study	Background: ChatGPT, a linguistic artificial intelligence (AI) model engineered by OpenAI, offers prospective contributions to mental health professionals. Although having significant theoretical implications, ChatGPT’s practical capabilities, particularly regarding suicide prevention, have not yet been substantiated. Objective: The study’s aim was to evaluate ChatGPT’s ability to assess suicide …	2023	assessing	not applicable	WebApp	tool	text	no avatar	ChatGPT-3.5, ChatGPT-4	classification	closed-source	prompting
	The ChatGPT therapist will see you now: Navigating generative artificial intelligence's potential in addiction medicine research and patient care	review	Generative AI offers potential for enhancing addiction medicine research and practice by analyzing medical literature, improving research efficiency, streamlining clinical workflows, and even providing counseling support. Addressing challenges such as confabulation, biases, and patient acceptance and adoption is crucial for responsible integration and to improve care in substance use disorders.	2023	not applicable	not applicable	not applicable	counselor, peer	not applicable	not applicable	not applicable	not applicable	not applicable	not applicable
	The now and future of ChatGPT and GPT in psychiatry	review	ChatGPT has sparked extensive discussions within the healthcare community since its November 2022 release. However, potential applications in the field of psychiatry have received limited attention. Deep learning has proven beneficial to psychiatry, and GPT is a powerful deep learning-based lan- guage model with immense potential for this field. Despite the convenience of ChatGPT, this advanced c…	2023	not applicable	not applicable	not applicable	not applicable	not applicable	not applicable	not applicable	not applicable	not applicable	not applicable
	The Opportunities and Risks of Large Language Models in Mental Health	review	Global rates of mental health concerns are rising, and there is increasing realization that existing models of mental health care will not adequately expand to meet the demand. With the emergence of large language models (LLMs) has come great optimism regarding their promise to create novel, large-scale solutions to support mental health. Despite their nascence, LLMs have already been applied to …	2024	not applicable	not applicable	not applicable	not applicable	not applicable	not applicable	not applicable	not applicable	not applicable	not applicable
	The Role of Humanization and Robustness of Large Language Models in Conversational Artificial Intelligence for Individuals With Depression	opinion paper	Large language model (LLM)–powered services are gaining popularity in various applications due to their exceptional performance in many tasks, such as sentiment analysis and answering questions. Recently, research has been exploring their potential use in digital health contexts, particularly in the mental health domain. However, implementing LLM-enhanced conversational artificial intelligence (C…	2024	not applicable	not applicable	not applicable	not applicable	not applicable	not applicable	not applicable	not applicable	not applicable	not applicable
	Towards Designing a ChatGPT Conversational Companion for Elderly People	feasibility study	Loneliness and social isolation are serious and widespread prob- lems among older people, affecting their physical and mental health, quality of life, and longevity. In this paper, we propose a ChatGPT- based conversational companion system for elderly people. The system is designed to provide companionship and help reduce feel- ings of loneliness and social isolation. The system was evaluated wi…	2023	counseling	elderly people	smartphone/ tablet app	companion	text, voice	no avatar	ChatGPT	generation	closed-source	prompting
	Towards Facilitating Empathic Conversations in Online Mental Health Support: A Reinforcement Learning Approach	feasibility study	Online peer-to-peer support platforms enable conversations be- tween millions of people who seek and provide mental health sup- port. If successful, web-based mental health conversations could improve access to treatment and reduce the global disease burden. Psychologists have repeatedly demonstrated that empathy, the abil- ity to understand and feel the emotions and experiences of others, is a k…	2021	informing	peer supporter	other	tool	text	no avatar	GPT-2	generation	open-source	finetuning
	Using Large Language Models to Detect Depression From User-Generated Diary Text Data as a Novel Approach in Digital Mental Health Screening	feasibility study	Background: Depressive disorders have substantial global implications, leading to various social consequences, including decreased occupational productivity and a high disability burden. Early detection and intervention for clinically significant depression have gained attention; however, the existing depression screening tools, such as the Center for Epidemiologic Studies Depression Scale, have …	2024	assessing	unknown	WebApp	tool	text	no avatar	GPT-3.5	classification	closed-source	prompting
