# Supplementary material for: “It’s Not Only Attention We Need”: Systematic Review of Large Language Models in Mental Health Care
Source: JMIR Ment Health. 2025 Nov 4;12:e78410. doi: 10.2196/78410 (PMC12627976; doi:10.2196/78410)
Supplement: Multimedia Appendix 3 [file mental_v12i1e78410_app3.xlsx]

## Sheet: Appendix 3 - Excluded Papers
	Multimedia Appendix 3: Excluded Papers
	ID	Title of paper	Excluded in…	Exclusion reason
	1	"I Hear You, I Feel You": Encouraging Deep Self-disclosure through a Chatbot		Focus on conversational agents, but not on LLMs
	2	“I wrote as if I were telling a story to someone I knew.”: Designing Chatbot Interactions for Expressive Writing in Mental Health	Evaluation 2	Focus on conversational agents, but not on LLMs
	3	"Money Doesn't Buy You Happiness": Negative Consequences of Using the Freemium Model for Mental Health Apps	Evaluation 2	Focus on different technology, not LLMs
	4	"This Chatbot Would Never...": Perceived Moral Agency of Mental Health Chatbots		Focus on conversational agents, but not on LLMs
	5	A Beta-Prototype Chatbot for Increasing Health Literacy of Patients With Decompensated Cirrhosis: Usability Study	Evaluation 2	Focus on conversational agents, but not on LLMs
	6	A Chatbot (Juno) Prototype to Deploy a Behavioral Activation Intervention to Pregnant Women: Qualitative Evaluation Using a Multiple Case Study		Focus on conversational agents, but not on LLMs
	7	A Chatbot for Perinatal Women’s and Partners’ Obstetric and Mental Health Care: Development and Usability Evaluation Study	Evaluation 2	Focus on conversational agents, but not on LLMs
	8	A Chatbot to Support Young People During the COVID-19 Pandemic in New Zealand: Evaluation of the Real-World Rollout of an Open Trial	Evaluation 2	Focus on conversational agents, but not on LLMs
	9	A chatbot-based intervention with ELME to improve stress and health-related parameters in a stressed sample: Study protocol of a randomised controlled trial	Evaluation 2	Focus on conversational agents, but not on LLMs
	10	A Chatbot-Delivered Stress Management Coaching for Students (MISHA App): Pilot Randomized Controlled Trial		Focus on conversational agents, but not on LLMs
	11	A Cognitive Behavioral Therapy Chatbot (Otis) for Health Anxiety Management: Mixed Methods Pilot Study		Focus on conversational agents, but not on LLMs
	12	A Comparative Study of Chatbot Catered Toward Mental Health	Evaluation 2	Focus on conversational agents, but not on LLMs
	13	A Conversational Artificial Intelligence Agent for a Mental Health Care App: Evaluation Study of Its Participatory Design	Evaluation 2	Focus on conversational agents, but not on LLMs
	14	A Mental Health and Well-Being Chatbot: User Event Log Analysis		Focus on conversational agents, but not on LLMs
	15	A Mental Health Chatbot with Cognitive Skills for Personalised Behavioural Activation and Remote Health Monitoring	Evaluation 2	Focus on conversational agents, but not on LLMs
	16	A Multilingual Digital Mental Health and Well-Being Chatbot (ChatPal): Pre-Post Multicenter Intervention Study	Evaluation 2	Focus on conversational agents, but not on LLMs
	17	A Smartphone-Based Health Care Chatbot to Promote Self-Management of Chronic Pain (SELMA): Pilot Randomized Controlled Trial	Evaluation 2	Focus on conversational agents, but not on LLMs
	18	A Study of Social Chatbots Affordances Mitigating Loneliness		Focus on conversational agents, but not on LLMs
	19	A Therapeutic Relational Agent for Reducing Problematic Substance Use (Woebot): Development and Usability Study	Evaluation 2	Focus on conversational agents, but not on LLMs
	20	A Virtual Agent to Support Individuals Living With Physical and Mental Comorbidities: Co-Design and Acceptability Testing	Evaluation 2	Focus on conversational agents, but not on LLMs
	21	A Web-Based Stratified Stepped Care Mental Health Platform (TourHeart): Semistructured Interviews With Stakeholders	Evaluation 2	Focus on different technology, not LLMs
	22	Accuracy of a Chatbot (Ada) in the Diagnosis of Mental Disorders: Comparative Case Study With Lay and Expert Users		Focus on conversational agents, but not on LLMs
	23	AI-based chatbot micro-intervention for parents: Meaningful engagement, learning, and efficacy	Evaluation 2	Focus on conversational agents, but not on LLMs
	24	AI-Enabled Smartphone-Based Intervention Mental Health Application for University Students	Evaluation 2	Focus on AI in mental health, but not on LLMs
	25	An advanced Artificial Intelligence platform for a personalised treatment of Eating Disorders	Evaluation 2	Focus on AI in mental health, but not on LLMs
	26	An Empathy-Driven, Conversational Artificial Intelligence Agent (Wysa) for Digital Mental Well-Being: Real-World Data Evaluation Mixed-Methods Study	Evaluation 2	Focus on conversational agents, but not on LLMs
	27	An Overview of Chatbot-Based Mobile Mental Health Apps: Insights From App Description and User Reviews		Focus on conversational agents, but not on LLMs
	28	Analyzing User-Generated Web-Based Posts of Adolescents’ Emotional, Behavioral, and Symptom Responses to Beliefs About Depression: Qualitative Thematic Analysis	Evaluation 2	Focus on different technology, not LLMs
	29	Application of Positive Psychology in Digital Interventions for Children, Adolescents, and Young Adults: Systematic Review and Meta-Analysis of Controlled Trials	Evaluation 2	Focus on different technology, not LLMs
	30	Are Female Chatbots More Empathic? - Discussing Gendered Conversational Agent through Empathic Design		Focus on conversational agents, but not on LLMs
	31	Artificial Intelligence and Chatbots in Psychiatry	Evaluation 2	Focus on AI in mental health, but not on LLMs
	32	Artificial Intelligence Chatbot for Depression: Descriptive Study of Usage		Focus on conversational agents, but not on LLMs
	33	Artificial Intelligence in Mental Health: A Qualitative Expert Study on Realistic Application Scenarios and Future Directions	Evaluation 2	Focus on AI in mental health, but not on LLMs
	34	Artificial Intelligence Powered Chatbot for Mental Healthcare based on Sentiment Analysis		Focus on conversational agents, but not on LLMs
	35	Artificial Intelligence-Based Chatbot for Anxiety and Depression in University Students: Pilot Randomized Controlled Trial		Focus on conversational agents, but not on LLMs
	36	Artificial Intelligence–Based Chatbots for Promoting Health Behavioral Changes: Systematic Review		Focus on conversational agents, but not on LLMs
	37	Assessing medical students' perceived stress levels by comparing a chatbot-based approach to the Perceived Stress Questionnaire (PSQ20) in a mixed-methods study		Focus on conversational agents, but not on LLMs
	38	Assessing Users' Mental Status from their Journaling Behavior through Chatbots	Evaluation 2	Focus on conversational agents, but not on LLMs
	39	Association of Health Care Work With Anxiety and Depression During the COVID-19 Pandemic: Structural Topic Modeling Study	Evaluation 2	Focus on different technology, not LLMs
	40	Automated Mobile Phone–Based Mental Health Resource for Homeless Youth: Pilot Study Assessing Feasibility and Acceptability	Evaluation 2	Focus on different technology, not LLMs
	41	Beyond Self-diagnosis: How a Chatbot-based Symptom Checker Should Respond		Focus on conversational agents, but not on LLMs
	42	Beyond the Waiting Room: Patient's Perspectives on the Conversational Nuances of Pre-Consultation Chatbots		Not about mental health
	43	Can Artificial Intelligence Chatbots Improve Mental Health?: A Scoping Review	Evaluation 2	Focus on conversational agents, but not on LLMs
	44	Can Chatbots Help Support a Person’s Mental Health? Perceptions and Views from Mental Healthcare Professionals and Experts	Evaluation 2	Focus on conversational agents, but not on LLMs
	45	CareBot: A Mental Health Chatbot	Evaluation 2	Focus on conversational agents, but not on LLMs
	46	Charlie: A chatbot to improve the elderly quality of life and to make them more active to fight their sense of loneliness	Evaluation 2	Focus on conversational agents, but not on LLMs
	47	Chatbot features for anxiety and depression: A scoping review		Focus on conversational agents, but not on LLMs
	48	Chatbot for Mental health support using NLP		Focus on conversational agents, but not on LLMs
	49	Chatbot-Delivered Cognitive Behavioral Therapy in Adolescents With Depression and Anxiety During the COVID-19 Pandemic: Feasibility and Acceptability Study	Evaluation 2	Focus on conversational agents, but not on LLMs
	50	Chatbot-Delivered Psychotherapy for Adults With Depressive and Anxiety Symptoms: A Systematic Review and Meta-Regression	Evaluation 2	Focus on conversational agents, but not on LLMs
	51	Chatbot-supported psychoeducation in adult attention-deficit hyperactivity disorder: randomised controlled trial		Focus on conversational agents, but not on LLMs
	52	Chatbots and Conversational Agents in Mental Health: A Literature Review		Focus on conversational agents, but not on LLMs
	53	Chatbots and Conversational Agents in Mental Health: A Review of the Psychiatric Landscape		Focus on conversational agents, but not on LLMs
	54	Chatbots for future docs: exploring medical students' attitudes and knowledge towards artificial intelligence and medical chatbots		Not about mental health
	55	Chatbots to Support Mental Wellbeing of People Living in Rural Areas: Can User Groups Contribute to Co-design?		Focus on conversational agents, but not on LLMs
	56	Chatbots to Support Young Adults’ Mental Health: An Exploratory Study of Acceptability		Focus on conversational agents, but not on LLMs
	57	Closing the accessibility gap to mental health treatment with a personalized self-referral chatbot		Focus on conversational agents, but not on LLMs
	58	Co-design Process of a Digital Return-to-Work Solution for People With Common Mental Disorders: Stakeholder Perception Study	Evaluation 2	Focus on different technology, not LLMs
	59	Conversational Agent Interventions for Mental Health Problems: Systematic Review and Meta-analysis of Randomized Controlled Trials	Evaluation 2	Focus on conversational agents, but not on LLMs
	60	Conversational Agents for Body Weight Management: Systematic Review	Evaluation 2	Focus on conversational agents, but not on LLMs
	61	Conversational Agents in the Treatment of Mental Health Problems: Mixed-Method Systematic Review	Evaluation 2	Focus on conversational agents, but not on LLMs
	62	Conversational Chatbot for Cigarette Smoking Cessation: Results From the 11-Step User-Centered Design Development Process and Randomized Controlled Trial		Not about mental health
	63	Deceptively Simple yet Profoundly Impactful: Text Messaging Interventions to Support Health	Evaluation 2	Focus on different technology, not LLMs
	64	Delivery of a Mental Health Intervention for Chronic Pain Through an Artificial Intelligence–Enabled App (Wysa): Protocol for a Prospective Pilot Study	Evaluation 2	Focus on conversational agents, but not on LLMs
	65	Design recommendations for chatbots to support people with depression		Focus on conversational agents, but not on LLMs
	66	Designing a Chatbot as a Mediator for Promoting Deep Self-Disclosure to a Real Mental Health Professional	Evaluation 2	Focus on conversational agents, but not on LLMs
	67	Designing a Chatbot for a Brief Motivational Interview on Stress Management: Qualitative Case Study	Evaluation 2	Focus on conversational agents, but not on LLMs
	68	Designing Asynchronous Remote Support for Behavioral Activation in Teenagers With Depression: Formative Study	Evaluation 2	Focus on different technology, not LLMs
	69	Designing Chatbots with Black Americans with Chronic Conditions: Overcoming Challenges against COVID-19		Focus on conversational agents, but not on LLMs
	70	Designing Human-centered AI for Mental Health: Developing Clinically Relevant Applications for Online CBT Treatment	Evaluation 2	Focus on AI in mental health, but not on LLMs
	71	Developing A Conversational Interface for an ACT-based Online Program: Understanding Adolescents’ Expectations of Conversational Style	Evaluation 2	Focus on conversational agents, but not on LLMs
	72	Development and Evaluation of a Smartphone-Based Chatbot Coach to Facilitate a Balanced Lifestyle in Individuals With Headaches (BalanceUP App): Randomized Controlled Trial		Not about mental health
	73	Development and usability testing of a chatbot to promote mental health services use among individuals with eating disorders following screening	Evaluation 2	Focus on conversational agents, but not on LLMs
	74	Development and Usability Testing of a Chatbot to Promote Mental Health Services Use Among Individuals With Eating Disorders Following Screening	Evaluation 2	Focus on conversational agents, but not on LLMs
	75	Development Complexity of Chatbot Artefacts: A Perspective of Developer Communities		Not about mental health
	76	Development of "LvL UP 1.0": a smartphone-based, conversational agent-delivered holistic lifestyle intervention for the prevention of non-communicable diseases and common mental disorders	Evaluation 2	Focus on conversational agents, but not on LLMs
	77	Development of a Positive Body Image Chatbot (KIT) With Young People and Parents/Carers: Qualitative Focus Group Study		Focus on conversational agents, but not on LLMs
	78	Development of a Supportive Parenting App to Improve Parent and Infant Outcomes in the Perinatal Period: Development Study	Evaluation 2	Focus on different technology, not LLMs
	79	Development of Chatbot Psychologist Applying Natural Language Understanding Techniques		Focus on conversational agents, but not on LLMs
	80	Digital Interventions for Reducing Loneliness and Depression in Korean College Students: Mixed Methods Evaluation	Evaluation 2	Focus on conversational agents, but not on LLMs
	81	Digital Mental Health Interventions for Depression, Anxiety, and Enhancement of Psychological Well-Being Among College Students: Systematic Review	Evaluation 2	Focus on different technology, not LLMs
	82	Effectiveness and User Experience of a Smoking Cessation Chatbot: Mixed Methods Study Comparing Motivational Interviewing and Confrontational Counseling		Not about mental health
	83	Effectiveness of a Mental Health Chatbot for People With Chronic Diseases: Randomized Controlled Trial		Focus on conversational agents, but not on LLMs
	84	Effectiveness of a Web-based and Mobile Therapy Chatbot on Anxiety and Depressive Symptoms in Subclinical Young Adults: Randomized Controlled Trial	Evaluation 2	Focus on conversational agents, but not on LLMs
	85	Effects of a Chatbot-Based Intervention on Stress and Health-Related Parameters in a Stressed Sample: Randomized Controlled Trial	Evaluation 2	Focus on conversational agents, but not on LLMs
	86	Effects of Chatbot Components to Facilitate Mental Health Services Use in Individuals With Eating Disorders Following Online Screening: An Optimization Randomized Controlled Trial	Evaluation 2	Focus on conversational agents, but not on LLMs
	87	Elena+ Care for COVID-19, a Pandemic Lifestyle Care Intervention: Intervention Design and Study Protocol	Evaluation 2	Focus on conversational agents, but not on LLMs
	88	Emotional Reactions and Likelihood of Response to Questions Designed for a Mental Health Chatbot Among Adolescents: Experimental Study	Evaluation 2	Focus on conversational agents, but not on LLMs
	89	Engagement and Effectiveness of a Healthy-Coping Intervention via Chatbot for University Students During the COVID-19 Pandemic: Mixed Methods Proof-of-Concept Study	Evaluation 2	Focus on conversational agents, but not on LLMs
	90	Equity in Digital Mental Health Interventions in the United States: Where to Next?	Evaluation 2	Focus on different technology, not LLMs
	91	Evaluating Conversational Agents for Mental Health: Scoping Review of Outcomes and Outcome Measurement Instruments	Evaluation 2	Focus on conversational agents, but not on LLMs
	92	Evaluation of chatbot-delivered interventions for self-management of depression: Content analysis		Focus on conversational agents, but not on LLMs
	93	Examining a Fully Automated Mobile-Based Behavioral Activation Intervention in Depression: Randomized Controlled Trial	Evaluation 2	Focus on different technology, not LLMs
	94	Expanding Access to Perinatal Depression Treatment in Kenya Through Automated Psychological Support: Development and Usability Study	Evaluation 2	Focus on different technology, not LLMs
	95	Exploring the Perceptions of mHealth Interventions for the Prevention of Common Mental Disorders in University Students in Singapore: Qualitative Study	Evaluation 2	Focus on different technology, not LLMs
	96	Exploring User Perspectives of and Ethical Experiences With Teletherapy Apps: Qualitative Analysis of User Reviews	Evaluation 2	Focus on different technology, not LLMs
	97	Exploring Young Adults’ Views About Aroha, a Chatbot for Stress Associated With the COVID-19 Pandemic: Interview Study Among Students	Evaluation 2	Focus on conversational agents, but not on LLMs
	98	Feasibility and Preliminary Efficacy of Web-Based and Mobile Interventions for Common Mental Health Problems in Working Adults: Multi-Arm Randomized Pilot Trial	Evaluation 2	Focus on different technology, not LLMs
	99	Feasibility of pediatric obesity and prediabetes treatment support through Tess, the AI behavioral coaching chatbot	Evaluation 2	Focus on conversational agents, but not on LLMs
	100	Functionality and User Review Analysis of Mobile Apps for Mindfulness Eating and Eating Disorders	Evaluation 2	Focus on different technology, not LLMs
	101	Functionality of Top-Rated Mobile Apps for Depression: Systematic Search and Evaluation	Evaluation 2	Focus on different technology, not LLMs
	102	Health Professionals’ Views on the Use of Conversational Agents for Health Care: Qualitative Descriptive Study	Evaluation 2	Focus on conversational agents, but not on LLMs
	103	Intelligent Conversational Agents in Mental Healthcare Services: A Thematic Analysis of User Perceptions	Evaluation 2	Focus on conversational agents, but not on LLMs
	104	Intelligent Sensing to Inform and Learn (InSTIL): A Scalable and Governance-Aware Platform for Universal, Smartphone-Based Digital Phenotyping for Research and Clinical Applications	Evaluation 2	Focus on different technology, not LLMs
	105	Kiosk AI Chatbot Monitoring System for Early Detection of Mental Illness Among the Prisoners		Focus on conversational agents, but not on LLMs
	106	Knowledge graphs in psychiatric research: Potential applications and future perspectives	Evaluation 2	Focus on different technology, not LLMs
	107	Large language models can support generation of standardized discharge summaries - A retrospective study utilizing ChatGPT-4 and electronic health records	Evaluation 2	Not about mental health
	108	Machine Learning in Mental Health: A Systematic Review of the HCI Literature to Support the Development of Effective and Implementable ML Systems	Evaluation 2	Focus on different technology, not LLMs
	109	Mediated Social Support for Distress Reduction: AI Chatbots vs. Human		Focus on conversational agents, but not on LLMs
	110	Meeting the Behavioral Health Needs of Health Care Workers During COVID-19 by Leveraging Chatbot Technology: Development and Usability Study	Evaluation 2	Focus on conversational agents, but not on LLMs
	111	Mental Distress, Label Avoidance, and Use of a Mental Health Chatbot: Results From a US Survey		Focus on conversational agents, but not on LLMs
	112	Mental Health and the Perceived Usability of Digital Mental Health Tools Among Essential Workers and People Unemployed Due to COVID-19: Cross-sectional Survey Study	Evaluation 2	Focus on different technology, not LLMs
	113	Mental Health Chatbot		Focus on conversational agents, but not on LLMs
	114	Mental Health Chatbot for Young Adults With Depressive Symptoms During the COVID-19 Pandemic: Single-Blind, Three-Arm Randomized Controlled Trial		Focus on conversational agents, but not on LLMs
	115	Mind Relaxation Chatbot for University Students by Using Dense Neural Network		Focus on conversational agents, but not on LLMs
	116	Mobile app-based chatbot to deliver cognitive behavioral therapy and psychoeducation for adults with attention deficit: A development and feasibility/usability study		Focus on conversational agents, but not on LLMs
	117	Multimodal Analysis and Estimation of Intimate Self-Disclosure	Evaluation 2	Focus on conversational agents, but not on LLMs
	118	Objective User Engagement With Mental Health Apps: Systematic Search and Panel-Based Usage Analysis	Evaluation 2	Focus on different technology, not LLMs
	119	Opportunities and Challenges for Professionals in Psychiatry and Mental Health Care Using Digital Technologies During the COVID-19 Pandemic: Systematic Review	Evaluation 2	Focus on different technology, not LLMs
	120	Opportunities for the Implementation of a Digital Mental Health Assessment Tool in the United Kingdom: Exploratory Survey Study	Evaluation 2	Focus on different technology, not LLMs
	121	Perceived Response Failure of Mental Health Chatbots: Conceptualization and Consequences on Discontinuance	Evaluation 2	Focus on conversational agents, but not on LLMs
	122	Perception of Apps for Mental Health Assessment With Recommendations for Future Design: United Kingdom Semistructured Interview Study	Evaluation 2	Focus on different technology, not LLMs
	123	Perceptions and Opinions of Patients About Mental Health Chatbots: Scoping Review	Evaluation 2	Focus on conversational agents, but not on LLMs
	124	Personalized User Interface Design For Psychological Counseling Chatbots: A Pilot Study		Focus on conversational agents, but not on LLMs
	125	Physicians’ Perceptions of the Use of a Chatbot for Information Seeking: Qualitative Study		Focus on conversational agents, but not on LLMs
	126	Potential benefits and limitations of machine learning in the field of eating disorders: current research and future directions	Evaluation 2	Focus on different technology, not LLMs
	127	Potential of Mobile Technology to Relieve the Urgent Mental Health Needs in China: Web-Based Survey	Evaluation 2	Focus on different technology, not LLMs
	128	Preliminary Evaluation of a Conversational Agent to Support Self-management of Individuals Living With Posttraumatic Stress Disorder: Interview Study With Clinical Experts	Evaluation 2	Focus on conversational agents, but not on LLMs
	129	Providing Self-Led Mental Health Support Through an Artificial Intelligence–Powered Chat Bot (Leora) to Meet the Demand of Mental Health Care	Evaluation 2	Focus on conversational agents, but not on LLMs
	130	Public Trust in Artificial Intelligence Applications in Mental Health Care: Topic Modeling Analysis	Evaluation 2	Focus on AI in mental health, but not on LLMs
	131	Racial mirroring effects on human-agent interaction in psychotherapeutic conversations	Evaluation 2	Focus on conversational agents, but not on LLMs
	132	Reflective Engagement With a Digital Physical Activity Intervention Among People Living With and Beyond Breast Cancer: Mixed Methods Study	Evaluation 2	Focus on different technology, not LLMs
	133	Regulating AI in Mental Health: Ethics of Care Perspective	Evaluation 2	Focus on AI in mental health, but not on LLMs
	134	Response Failure of Mental Health Chatbots: Examining the Impact on Discontinuance		Focus on conversational agents, but not on LLMs
	135	Roles, Users, Benefits, and Limitations of Chatbots in Health Care: Rapid Review	Evaluation 2	Focus on conversational agents, but not on LLMs
	136	Sakhi: AI-Generated Mental Health Companion	Evaluation 2	Focus on conversational agents, but not on LLMs
	137	Scope, Characteristics, Behavior Change Techniques, and Quality of Conversational Agents for Mental Health and Well-Being: Systematic Assessment of Apps	Evaluation 2	Focus on conversational agents, but not on LLMs
	138	Screening for Depression Using Natural Language Processing: Literature Review	Evaluation 2	Focus on AI in mental health, but not on LLMs
	139	So, You Trust the Doctor - but the Technology?	Evaluation 2	Focus on different technology, not LLMs
	140	SuicidEmoji: Derived Emoji Dataset and Tasks for Suicide-Related Social Content	Evaluation 2	Focus on different technology, not LLMs
	141	Supervised Machine Learning Chatbots for Perinatal Mental Healthcare		Focus on conversational agents, but not on LLMs
	142	Supporting Cognitive Reappraisal With Digital Technology: A Content Analysis and Scoping Review of Challenges, Interventions, and Future Directions	Evaluation 2	Focus on different technology, not LLMs
	143	Systematic review and meta-analysis regarding the effectiveness of online/remote interventions for mental health in children, adolescents, and young adults after the onset of the COVID-19 pandemic (Preprint)	Evaluation 2	Focus on different technology, not LLMs
	144	Technical Aspects of Developing Chatbots for Medical Applications: Scoping Review	Evaluation 2	Focus on conversational agents, but not on LLMs
	145	Tell Me About Yourself: Using an AI-Powered Chatbot to Conduct Conversational Surveys with Open-ended Questions		Not about mental health
	146	The Acceptability, Engagement, and Feasibility of Mental Health Apps for Marginalized and Underserved Young People: Systematic Review and Qualitative Study	Evaluation 2	Focus on different technology, not LLMs
	147	The Challenges in Designing a Prevention Chatbot for Eating Disorders: Observational Study		Focus on conversational agents, but not on LLMs
	148	The Development and Use of Chatbots in Public Health: Scoping Review	Evaluation 2	Focus on conversational agents, but not on LLMs
	149	The Digital Therapeutic Alliance and Human-Computer Interaction	Evaluation 2	Focus on different technology, not LLMs
	150	The Effect of Social Chatbot Avatar Presentation on User Self-disclosure		Focus on conversational agents, but not on LLMs
	151	The Effect of Varying User Risk Levels on Perceived Social Presence in Mental Health Chatbots		Focus on conversational agents, but not on LLMs
	152	The Effects of a Digital Mental Health Intervention in Adults With Cardiovascular Disease Risk Factors: Analysis of Real-World User Data	Evaluation 2	Focus on different technology, not LLMs
	153	The Effects of Data Visualization on User Perceptions of a Health Chatbot		Not about mental health
	154	The Effects of Health Care Chatbot Personas With Different Social Roles on the Client-Chatbot Bond and Usage Intentions: Development of a Design Codebook and Web-Based Study		Not about mental health
	155	The New Emerging Treatment Choice for Major Depressive Disorders: Digital Therapeutics	Evaluation 2	Focus on different technology, not LLMs
	156	The Role of Compassionate Technology in Blended and Digital Mental Health Interventions: Systematic Scoping Review	Evaluation 2	Focus on different technology, not LLMs
	157	The therapeutic effectiveness of artificial intelligence-based chatbots in alleviation of depressive and anxiety symptoms in short-course treatments: A systematic review and meta-analysis		Focus on conversational agents, but not on LLMs
	158	The Use of AI Chatbots in Mental Healthcare for University Students in Thailand: A Case Study	Evaluation 2	Focus on conversational agents, but not on LLMs
	159	The Use of Virtual Reality Interventions to Promote Positive Mental Health: Systematic Literature Review	Evaluation 2	Focus on AI in mental health, but not on LLMs
	160	Thematic Analysis on User Reviews for Depression and Anxiety Chatbot Apps: Machine Learning Approach		Focus on conversational agents, but not on LLMs
	161	Understanding Postpartum Parents' Experiences via Two Digital Platforms	Evaluation 2	Focus on different technology, not LLMs
	162	Understanding the impact of an AI-enabled conversational agent mobile app on users' mental health and wellbeing with a self-reported maternal event: a mixed method real-world data mHealth study	Evaluation 2	Focus on conversational agents, but not on LLMs
	163	Understanding the Online Social Support Dynamics for Postpartum Depression	Evaluation 2	Focus on different technology, not LLMs
	164	Usability Comparison Among Healthy Participants of an Anthropomorphic Digital Human and a Text-Based Chatbot as a Responder to Questions on Mental Health: Randomized Controlled Trial	Evaluation 2	Focus on conversational agents, but not on LLMs
	165	Usability testing and trust analysis of a mental health and wellbeing chatbot	Evaluation 2	Focus on conversational agents, but not on LLMs
	166	Use and Engagement With Low-Intensity Cognitive Behavioral Therapy Techniques Used Within an App to Support Worry Management: Content Analysis of Log Data	Evaluation 2	Focus on different technology, not LLMs
	167	User Engagement Clusters of an 8-Week Digital Mental Health Intervention Guided by a Relational Agent (Woebot): Exploratory Study	Evaluation 2	Focus on conversational agents, but not on LLMs
	168	User experience with a parenting chatbot micro intervention	Evaluation 2	Focus on conversational agents, but not on LLMs
	169	User Experiences of an Internet-Based Stepped-Care Intervention for Individuals With Cancer and Concurrent Symptoms of Anxiety or Depression (the U-CARE AdultCan Trial): Qualitative Study	Evaluation 2	Focus on different technology, not LLMs
	170	User Perception of Wysa as a Mental Well-being Support Tool during the COVID-19 Pandemic	Evaluation 2	Focus on conversational agents, but not on LLMs
	171	User perceptions and utilisation of features of an AI-enabled workplace digital mental wellness platform 'mindline at work'	Evaluation 2	Focus on conversational agents, but not on LLMs
	172	Using Chatbot Technology to Improve Brazilian Adolescents’ Body Image and Mental Health at Scale: Randomized Controlled Trial	Evaluation 2	Focus on conversational agents, but not on LLMs
	173	Using Discrete-Event Simulation to Model Web-Based Crisis Counseling Service Operation: Evaluation Study	Evaluation 2	Focus on different technology, not LLMs
	174	Young Adults’ Perceptions of 2 Publicly Available Digital Resources for Self-injury: Qualitative Study of a Peer Support App and Web-Based Factsheets	Evaluation 2	Focus on different technology, not LLMs
